# Supplementary material for: Effects of augmented reality cueing strategies on freezing of gait: The ELIMINATE FoG trial
Source: Clin Park Relat Disord. 2025 Apr 29;12:100332. doi: 10.1016/j.prdoa.2025.100332 (PMC12099459; doi:10.1016/j.prdoa.2025.100332)
Supplement: Supplementary Data 2 [file mmc2.xlsx]

## Sheet: Sheet1
DEMOGRAPHIC INFORMATION* AND FULL SURVEY COMMENTARY FROM DAY OF TESTING**
	Testing medication state	DBS	Course difficulty level	NFOGQ	UPDRS Section III at testing visit	MOCA (visuospatial section in parentheses)	What did you think of that cue (or condition, in the case of "no cue")?***						Do you think that the cue helps you to walk better, why or why not?	Do you think that the cue helps prevent freezing of gait, why or why not?	Did the cue help with freezing...				Which condition was the most effective, why?	Which condition was the most difficult, why?	Did you prefer to have the cue present at the moment you freeze, or before? If before, how long before?	Was it easier to activate the cue when you wanted it with the clicker or with your eyes?	Did you prefer having control over the cue or the examiner having control, why?	If the system was lighter, had a bigger field of view, a long battery life, and looked similar to regular glasses, would you use it in the real world on a daily basis? Why or why not?	Do you have any other comments or thoughts to share, such as ways we can improve the cue or make this experience more pleasant for participants?
							Constant	Hand-controlled	Eye-controlled	Observer-controlled	Physical	No cue			at doorways?	when turning?	at obstacles?	on straight paths?
Participant 1 (P1)	ON	No	3	24	36	30	Liked it, useful for turning, cue was still helpful when feeling fatigued	Liked this form of control best as could use only when needed	Used more than the physical cue, easy to activate, helpful on turns and obstacle avoidance	Did not like not being in control	Used them a little bit	Thought this was the easiest condition until halfway through when they stumbled, after which it was very difficult	When they can control it, yes	Maybe, helps keep them on task when walking	Yes	Yes	Yes	Did not need it	Hand-controlled, because they only want it when they need it	Observer-controlled, did not like unexpected nature of it	Before, a couple seconds	Clicker because the eye-controlled cue made them keep their head down	Self-control, only wanted it when it was needed	Yes, look is important	Make the voice prompts louder/more clear
P2	ON	No	1	28	65	20	Liked it the best so far (presented 4th/6) because of the constant guidance	Least favorite so far (presented 5th/6)	Same benefit as observer-controlled	Helped on straight paths	Felt neutral about it	Did not like it, hardest one (presented last)	Yes	Yes	Yes	Yes	Yes	Yes	Constant	No cue, had gotten used to help from the cues	Before, would prefer it be constant	Eyes	Self-control	Yes, found it helpful	None
P3	OFF	No	3	20	54	27	Completed testing before survey addendum but provided this documented commentary: Felt the cue helped walk better and prevent FoG, felt the no cue condition was the hardest, liked the hand-controlled cue best and used it in an anticipatory fashion to prevent FoG
P4	ON	No	1	21	31	30	Completed testing before survey addendum but provided this documented commentary: Felt the no cue condition was the most difficult, liked the hand-controlled condition best because it allowed anticipatory intervention before FoG occurred
P5	OFF	No	3	12	39	30	Did not feel that they needed the cue	Only activated once, did not think they needed it	Found it helpful when they got tired	Found this condition a little harder than the previous (5th/6), attributed this to fatigue, did express that it helped them at the obstacles	Lines helped keep them straight	Seemed the same as the cued conditions	No, needed it to be earlier/bigger	Yes, as it shows one their "next move"	Yes	Yes	Yes	Did not have freezing here	Constant, "always knows your next move"	Hand-controlled, too much thinking	Before, two seconds	Clicker	Examiner, did not have to think	Yes because it is there when needed, however would not want others to see it	Move the obstacles between laps, it was too easy
P6	OFF	No	1	23	46	26	Only needed at turns, where it was useful	Useful but prevented natural walking	Better than observer-controlled, but had to look too far down to activate it	Possibly made FoG worse as it was distracting, not helpful at doorways	Helped with straight paths but not with turns	Felt used to the course at this point (presented 5th/6)	Yes, gives guidance	No, could not stop freezing	Yes	Yes	Yes	Yes	Eye-controlled, but wished the activation and cue radius were larger	Observer-controlled, sporadic and distracting	Moment of freezing	Eyes	Self-control	Yes because they found it helpful, but it would have to look like normal glasses	Switch up course randomly
P7	ON	No	1	25	27	21	Helped with straight walking but not with turns	Helped with turning	Helped with turning	Helped with turning	Did not help	Felt ok without cues because they could see and anticipate destination	Yes on turns	Yes as it provides reassurance on turns	Yes but only when activated preemptively	Yes	Yes	Did not have freezing here	Eye-controlled, as they felt it was the easiest to control	No cue, turning was too hard	Before, a couple seconds	Eyes, as the clicker required too much thinking	Self-control but with eyes only, did not like having to hold the clicker	Yes	None
P8	OFF	Yes, b/l STN, placed 2020	3	19	26	29	Helped with FoG and normal gait, liked that it was there on turns	Liked that they could control it	Worked well, when they struggled they could look down and it was there	Confusing/distracting to not know when it would appear	Did not help with FoG but helped with stride regulation	Hardest so far (presented 4th/6)	Yes, helped regulate stride length	Yes, because it gave a target to move toward	Yes	Yes	Yes	Did not have freezing here	Constant, always there and did not have to worry about it	Observer-controlled, unpredictable	One or two steps before	Clicker	Self-control	Yes, felt using the cues resulted in the walking the "best I have in a long time"	None
P9	OFF	No	3	11	10	29	Helped once in a while but was too low to see most of the time	Did not need it	Saw it but did not use it	Helped them know their next step	Did not look at them	Expressed they were working off of memory but it was hard to focus as they were getting tired (presented 6th/6)	"Helped some", did not know why, helped when they got tired as it "took pressure off"	Yes, provides a "security blanket", allowed them to focus on other things	Did not have freezing here	Yes	Yes	Did not have freezing here	Constant, did not have to worry about activation	No cue, no help	Moment of freezing	Eyes, as clicker required too much thinking	Self-control, specifically eye-control	If they needed it, yes	Change up the course periodically, make the cue more visible
P10	ON	No	1	20	47	27	Might've helped a little	Helped on the turn at the end	Did not help very much	Found it distracting	Did not really help	Easier because they were getting used to "moving" (presented 3rd/6)	No, distracting	Only the hand-controlled cue	Did not have freezing here	Yes	Unsure	Did not have freezing here	Hand-controlled, could use it when needed	Observer-controlled, distracting	Moment of freezing	Clicker	Self-control	Yes because it "puts into reality" the strategy they typically use mentally	Provide a snack
P11	ON	Yes, b/l STN, placed 2013	1	19	52	21	Felt the same as the other cueing conditions	Helped a bit	Not helpful	Helped a bit	Did not help	Pretty easy	Maybe	No	No	Yes	Yes	No	Eye-controlled	No opinion	Moment of freezing	Clicker	Self-control, gave them something they could use when needed	No, does not like "modern stuff or computers", does not trust technology	The turning indicator was distracting
P12	OFF	No	1	20	34	26	Helpful on turns, did not notice it when it was not needed	Helped on turns to the right, liked controlling it	Helped with turning	Liked it, very effective on turns, did not have to worry about activating it	Did not notice them, hey did not help	"It was fine"	No, did not need it	Yes on turns as it provided a path	Did not have freezing here	Yes	Did not have freezing here	Did not have freezing here	Observer-controlled, provided a path that they did not have to think about	Hand-controlled, too much thinking	Before, a couple seconds	Eyes	Examiner, less thinking	Yes, found it helpful but it would have to look like normal glasses	None
P13	OFF	No	3	22	16	21	Liked it a lot, provided a guide/path	Liked it, provided "control" of FoG and a means of combatting FoG	Difficult, but the lines did help keep balance and reminded them to take big steps	Difficult, unpredictable	Did not help, would take big steps whether the cue was present or not	Comfortable	Yes, helped with concentration	Yes	Yes	Yes	Yes	Did not have freezing here	Constant, provided constant guidance	Physical, distracting	Before, a couple seconds	Eyes	Examiner, made them more aware of their surroundings	Yes, "absolutely", provided a benefit and made them more aware when walking	None, "everything was great"
P14	ON	No	1	20	41	26	Did not help because they could not step over them	Helpful on turns, felt that they could learn to use it better	Helped a bit on turns by providing a target	Useful, liked to step over the lines	Did not help	No comment	No	Yes	Yes	Yes	Yes	Did not have freezing here	Physical	Constant, could not step over them	Before, a couple seconds	Clicker	Self-control	Unsure	Allow for more practice time
P15	OFF	No	2	11	51	24	It felt smooth because it was always there, did not have to worry about whether or not it would be present	Helpful but hard to activate which caused distraction	Liked being in control, helpful on turns	Harder than the cues they could control	Helped with freezing (overall) and gait regulation on straight paths	Hardest, no guidance	Yes, helped regulate stride length	Yes, kept them moving	Yes	Yes	Did not have freezing here	Yes	Constant	No cue, no guidance	Before, would prefer it be constant	Eyes	Self-control, examiner was "off" with timing	Yes, not concerned with appearance	None
P16	OFF	No	3	12	37	25	Made them keep their head down which they did not like, but did find it helpful on turns and straight paths	Came in handy on turns, at obstacles, in corners, and was easy to use	Had to look too far down to use it which required too much thought	Felt fatigued (presented 6th/6), felt it was less predictable than the other cueing conditions but still helpful	Helped regulate stride length and helped with FoG, also used turning indicator as a guide	Was not bad, but kept looking for the cue to appear (presented 4th/6), felt like they had to focus more because of the lack of cues	Yes, as a tool to help regulate stride	Yes, not sure why	Yes	Yes	Yes	Did not have freezing here	Physical, did not have to worry about finding it or activating it	Eye-controlled, had to look too far down	Before, a couple seconds	Clicker	Self-control	Yes, important that it looks normal	None
P17	OFF	No	2	15	37	27	Better than the intermittent cues because they did not have to think about using it	Did not like it, felt that it disrupted their gait pattern	Did not use them much, was not looking down far enough to see them	Did not use them, was not looking down far enough to see them	Did not help, did not pay attention to the cue	Felt it was harder than the other conditions but attributed this to fatigue (presented 6th/6)	No, too far down to see	No, too far down to see	Did not have freezing here	Yes	Did not have freezing here	Did not have freezing here	Indifferent	Hand-controlled, distracting	Before, a couple seconds	Eyes	Examiner	Yes, if they needed it	None
P18	OFF	No	3	23	67	26	Felt it was helpful, maybe distracting, helped "ease into" the obstacles	Provided a helpful guide in congested areas, easy to activate	It was helpful, but appeared too often	Useful, it allowed them to focus more on walking	Did not pay much attention to the cue	Had to be more aware due to a lack of cues	Yes, make them more aware of how they walk	Yes	Yes	Yes	Yes	Did not have freezing here	Observer-controlled	No cues, no help	Before, a couple seconds	Clicker	More helpful with observer, but preferred self-control	Yes, helpful and allowed them to walk better	Would like to the cue to be more seamless with the environment, such as going under walls instead of being seen through them
P19	ON	No	1	23	28	19	Provided constant target to follow	Only needed in tight spots, was not bothersome to hold the clicker	Provided helpful target on turns and tight spots	Helped in a couple of tight spots	No comment	Helped regulate stride	Yes, helped with stride regulation and helped to have a target	Yes	Yes	Yes	Yes	Did not have freezing here	Constant, always there providing a path to follow	Eye-controlled, too "jumpy" when activated	Before, would prefer it be constant	Clicker	Self-control	Yes, found it helpful	None
P20	OFF	Yes, b/l STN placed 2012	1	17	71	26	No comment	Helped, was easy to use preemptively	Liked it on turns, helped break FoG, only looked down when they needed it	Helpful, did not find it distracting or surprising	Distracting, maybe helpful, made them want to keep looking down	Tried to mentally picture the previous cues (presented 4th/6)	Yes, helped prevent shuffling	Yes, gave them a target that they did not have to think about	Yes	Yes	Yes	Did not have freezing here	Eye-controlled, could look down and use it as needed	No cue, had to mentally picture a cue	Before, a couple seconds	Eyes	Self-control	Yes, if they could use it only when needed	Would prefer cue to be thinner and a single line instead of two
P21	ON	Yes, b/l STN placed 2018	2	25	39	29	Did not use it or look for it	Did not see it, was not looking down far enough	Did not see cue, was not looking down	Saw it but did not use it	Not helpful, did not notice it, does not like looking down	Similar difficulty to other conditions	No, was not using it	No, did not look down to see it	No	No	No	No	Equivocal	Equivocal	No opinion	Clicker	Equivocal	Yes	Turn volume up for cognitive task, cue should be larger/easier to see
P22	ON	No	1	25	60	22	Too close to user, would be more helpful if the cue was farther out, not helpful	Uncomfortable to look down far enough to see the cue so not helpful on straight paths, but helped with turns,	Distracting, hardest so far, had to adjust speed	Challenging, made course harder	Tried to use but it was too wide, a narrower distance would be better	More comfortable with this than other conditions (presented 5th/6)	Yes on turns, but not on straight paths	Yes, only on turns	No	Yes	No	No	No cue, the cues slowed them down because they were not used to them	Observer-controlled, too unpredictable	Moment of freezing	Clicker	Self-control	Yes, would like to learn to use them on turns	Would be more helpful if they could train with the cues
P23	ON	Yes, b/l STN placed in 2022	1	23	18	27	Liked it on turns and straights	Was not bad, did not like at first, not worst or best (presented 4th/6)	Least favorite (presented 6th/6), did not like having to look down	A little annoying, still liked it but not as much as constant cue (presented 5th/6)	Did not help or distract	Just as easy as with physical cue	Yes, provided a constant path	Yes, provided a constant path	Yes	Yes	Yes	Yes	Constant, provided constant guidance	Eye-controlled, had to look down too much, accidentally activated it when it was not needed	Before, would prefer it be constant	Clicker	Examiner, did not have to think about it	Yes, found it helpful	None
P24	ON	No	1	17	34	27	The cue felt like an obstacle, holding them back	Did not feel they needed it, but the controller was comfortable	Helpful when they got stuck, but had to look down too far to activate it	Helped get them going and find the right path, felt it appeared at the right times	Did not notice them	Maybe easier than the physical cue, cannot really tell the difference	Yes, helped make big strides when stepping over the cue	No	Yes	Unsure	Unsure	Did not have freezing here	Observer, there when needed and provided guide	Physical, tried to avoid it	Before, just before	Clicker	Self-control if they had time to train	Yes, would use it in tight spaces	Turning indicator was distracting
P25	OFF	Yes, b/l STN placed 2016	1	18	47	22	Helped on turns	Comforting to know they had it if they needed it	Helped on turns and obstacles, but had to look down a little too far	Did not see the cue much because they were not looking down, but some help is better than none	Somewhat helpful, something to aim for	Not too bad, had trouble on a couple turns	Yes, not sure why, maybe increases confidence	Yes, provided reassurance and "focal point"	Did not have freezing here	Yes	Yes	Did not have freezing here	Eye-controlled	No cue, no help	Moment of freezing	Eyes	Self-control, they felt they knew when they needed the cues better than the observer	Yes, found it helpful	None
P26	ON	Yes, b/l GPI placed 2019	1	28	50	28	Liked it a lot, always there to guide	Liked it, helpful on turns and at the doorway	It was ok, helpful but was not seeing it enough	Helpful on turns, appeared a good amount	Helpful when needed on turns and straight parts	It was alright, felt they had enough practice by this point to perform well (presented 3rd/6)	Yes, provided a guide	Yes, helped keep them on task with walking	Yes	Yes	Yes	Yes	Hand-controlled, could use it preemptively when they thought they were going to have trouble	No cue, no help	Before, a few seconds	Clicker	Self-control, could use it when they wanted	Yes, absolutely, would use it in the current form as well (on the Magic Leap 2 headset)	None, it was pleasant
P27	ON	No	1	21	61	20	Not helpful, did not care for the lines	Did not want it or need to use it	Did not find it helpful, was sort of avoiding activating it intentionally	Did not like the cue or find it helpful, but its appearance was not surprising	Did not find the cue helpful	More natural	No	No	No	No	No	No	No cue, the cues did not work so they would rather go without	Eye-controlled, they did not want them and could not stop it	Neither	Clicker	Self-control, so they could avoid using it	No	Make the course more realistic by adding some indication when the participant runs into the wall; try a longitudinal cue
P28	OFF	Yes, b/l STN placed 2018	3	24	16	28	Too far out, wish there was a third ring circle that was closer, still better than nothing	Helpful when they were stuck, provided a target	Helpful, not distracting, activated during FoG on turns	Comforting because they knew it would be there, frustrating when they wanted it and it was not there	Helped them to keep moving because they were always in front	Used to cues (presented 5th/6), most difficult because they had no help, no targets on floor	Yes, made their gait more confident	Yes, knew they had help which reduced anxiety	Yes	Yes	Yes	Did not have freezing here	Observer, did not have to think about it, cue was easily visible	No cue, no help	Before, a couple seconds	Eyes	Examiner, did not have to worry about it	Yes, already uses a laser pointer regularly and these cues are more visible than the pointer	Too hot; adding a threshold at the door would induce more FoG
P29	ON	No	1	20	65	16	Helped on turns	Did not activate it because they did not like holding the controller	Felt neutral, did not harm or help, tried to activate it but had to look down too far	Did not help or harm, got used to the cue's appearance	Noticed the cue but did not think it helped	Better than the previous two conditions (presented 3rd/6)	Yes, provided help on the curved turn but not turning in place	Yes	Yes	Yes	No	No	Constant	Hand-controlled, annoying to hold	Before, would prefer it be constant	Eyes	Examiner, did not have to think about it	No, did not help enough to be worth it	None
P30	ON	Yes, b/l STN placed 2021	2	12	18	29	It was there whenever it was needed, but they did not need it to be constant, felt it was the 2nd best overall	Best so far (presented 3rd/6) because it provided comfort knowing they had it if needed	Occasionally turned on when they did not want it to	Felt relieved that there was someone helping, maybe helped incrementally	Did not need them, but if they were freezing felt the physical cue would have been helpful	Slightly harder than the physical cue because there were "no references"	Unsure	Yes, they usually look for a target on the ground and this is better	Yes	Yes	Yes	Yes	Hand-controlled	Eye-controlled due to too many false positives	Before, just before	Clicker	Self-control	Yes, found it helpful	None
P31	OFF	No	1	14	34	27	Hugely helpful on turns and obstacles, the circles were a good size	Really liked it, a useful tool when needed it, would use it	Had to look down too far which caused them to lose balance	Did not like it as much as the constant cue but it was useful, "too interactive"	Did not notice them	Felt better with AR cues	Yes, takes away the unknown	Yes	Yes	Yes	Yes	Did not have freezing here	Hand-controlled, a useful tool when needed	Eye-controlled, had to look down too far which caused loss of balance	Moment of freezing	Clicker	Self-control, no surprises	Yes, would use it at home daily, most of their FoG occurs at home	Play music in the background
P32	OFF	No	1	19	57	27	Liked the idea of it, wished it was bigger, had to look down too much to see it	Learned to use it throughout the test, useful on turns and at obstacles, did not mind holding the clicker	Liked the clicker better, had to look down too far, but it was helpful when they were stuck	Helpful on turns and at obstacles	Did not like the spacing of the lines but did use them to "keep pace", still helpful	Used to walking with cues so it felt odd without (presented 6th/6)	Yes	Yes, more so helped manage it	Yes	Yes	Yes	Did not have freezing here	Physical, most consistent	Eye-controlled, had to look too far down	Before, unsure	Clicker	Self-control, because they knew when the FoG was coming	Possibly, does not like wearing glasses but would use the cues if the headset looked like sunglasses	The cues should be more visible and further out; add more rings; might be beneficial if there were circles close but straight lines further out
P33	ON	No	2	16	52	24	Helpful	Gave them confidence even though they did not activate it	Looked down more than they would like to in order activate the cue, but it was helpful except on turns partially due to the turning indicator causing confusion	Helped with turns when they were overwhelmed, sometimes it was there when they did not want it and vice versa	Probably helped with pace and direction	Little harder because there was no guidance	Yes, more confidence	Yes	Yes	Yes	No	Yes	Hand-controlled, gave confidence	Eye-controlled, had to look down too much	Before	Clicker	Self-control, no surprises	Yes	None
P34	ON	No	1	19	37	29	Neutral	Gave them a target and slowed them down (in a good way) on turns, using the clicker provided a rhythm	Did not see the cue	Did not help or harm	Did not notice them	Felt good about this condition because they had gotten a rhythm down (presented 6th/6), preferred the hand-controlled cue	Yes, only the hand-controlled condition	No, but helped manage it	Yes	Yes	Yes	Did not have freezing here	Hand-controlled, gave a target and using the clicker provided a rhythm	Observer-controlled, did not notice it much and it was unexpected	Moment of freezing	Clicker	Self-control	Yes, only with the clicker because they could use it as-needed	Good experience, would be very interested in doing more
P35	OFF	No	2	2	34	27	Distracting, but did help a couple times	Liked that it was there when needed, only needed it once but was useful at that time	Barely saw the cue, preferred the observer-controlled	Only saw it one time	Did not use or notice them	This was like normal walking	Yes, reminded them to focus on next steps	Yes, reminded them to focus on next steps	Yes	Yes	No, did not notice it at obstacles	Did not have freezing here	Observer-controlled, wanted the cue when needed but without having to worry about activating it	Constant, distracting	Moment of freezing	Eyes	Examiner, less cognitive effort	Yes, situation-dependent	Make cues that are like obstacles that can be stepped over
P36	ON	No	1	24	67	17	Not sure how they felt about this cue	Used the clicker but was not looking for the cue, least helpful, too much to think about	A little confusing, had to look too far down, did not pay attention to it when it was active	Did not help or harm	Probably helped, noticed the cue occasionally		Easier than with the AR cues but not easier than the physical cue (presented 6th/6)	Yes, helped to be looking at a target	No	No	No	No	Physical, the cue was more noticeable and easier to see than the AR cues	Hand-controlled, too much going on	Moment of freezing	Clicker	Examiner because "they knew when the right time was"	Yes, helped with walking	The AR task was not easy for someone unfamilar with AR
*Some demographic information (sex, age, race, ethnicitity) witheld to ensure confidentiality
**Comments are presented as summarized by the examiner in documentation
***Asked after each condition was completed, respectively
